# Supplementary material for: Species traits, patch turnover and successional dynamics: when does intermediate disturbance favour metapopulation occupancy?
Source: BMC Ecol. 2020 Jan 3;20:2. doi: 10.1186/s12898-019-0273-5 (PMC6942360; doi:10.1186/s12898-019-0273-5)
Supplement: Supplementary file 2 — Additional file 2. Excel file with the simulations results (Annex 5). [file 12898_2019_273_MOESM2_ESM.xlsx]

## Sheet: COVER
						Additional file
					Species traits, patch turnover and successional dynamics:
					When does intermediate disturbance favour metapopulation occupancy?
					Frederico Mestre, Ricardo Pita, António Mira and Pedro Beja
					Annex 5 - Global Output tables
					EARLY	early successional species
					MID	mid successional species
					LATE	late successional species

## Sheet: EARLY
alpha	x	y	e	starting number of patches	mean area	landscape dynamism	successional preference	mean occupation	mean number of patches	mean turnover	species
0.02	1	5	0.05	100	0.5	0	early	17.146	100	8.008	1	MIDH
0.02	1	5	0.05	100	0.5	5	early	80.27	99.984	10.21
0.02	1	5	0.05	100	0.5	10	early	84.313	99.951	12.146
0.02	1	5	0.05	100	0.5	20	early	77.695	99.804	20.72
0.02	1	5	0.05	200	0.5	0	early	17.179	200	8.026
0.02	1	5	0.05	200	0.5	5	early	80.323	199.999	10.207
0.02	1	5	0.05	200	0.5	10	early	84.318	199.983	12.152
0.02	1	5	0.05	200	0.5	20	early	77.713	199.838	20.717
0.02	1	5	0.05	400	0.5	0	early	17.061	400	7.99
0.02	1	5	0.05	400	0.5	5	early	80.269	400	10.23
0.02	1	5	0.05	400	0.5	10	early	84.331	399.992	12.173
0.02	1	5	0.05	400	0.5	20	early	77.72	399.937	20.699
0.004	1	5	0.05	100	0.5	0	early	17.199	100	8.167	2
0.004	1	5	0.05	100	0.5	5	early	80.63	99.994	10.5
0.004	1	5	0.05	100	0.5	10	early	84.416	99.951	12.242
0.004	1	5	0.05	100	0.5	20	early	77.711	99.778	20.776
0.004	1	5	0.05	200	0.5	0	early	17.639	200	8.723
0.004	1	5	0.05	200	0.5	5	early	81.238	199.999	11.146
0.004	1	5	0.05	200	0.5	10	early	84.637	199.978	12.464
0.004	1	5	0.05	200	0.5	20	early	77.815	199.881	20.795
0.004	1	5	0.05	400	0.5	0	early	19.499	400	10.76
0.004	1	5	0.05	400	0.5	5	early	83.32	400	12.394
0.004	1	5	0.05	400	0.5	10	early	85.325	399.999	12.913
0.004	1	5	0.05	400	0.5	20	early	78.017	399.935	20.966
0.001	1	5	0.05	100	0.5	0	early	28.915	100	16.845	3
0.001	1	5	0.05	100	0.5	5	early	87.45	99.995	12.382
0.001	1	5	0.05	100	0.5	10	early	86.742	99.938	12.988
0.001	1	5	0.05	100	0.5	20	early	78.47	99.79	21.107
0.001	1	5	0.05	200	0.5	0	early	78.478	200	26.449
0.001	1	5	0.05	200	0.5	5	early	91.304	199.999	9.876
0.001	1	5	0.05	200	0.5	10	early	88.267	199.98	12.077
0.001	1	5	0.05	200	0.5	20	early	79.114	199.864	20.814
0.001	1	5	0.05	400	0.5	0	early	93.367	400	10.759
0.001	1	5	0.05	400	0.5	5	early	93.435	400	7.291
0.001	1	5	0.05	400	0.5	10	early	89.137	399.999	11.069
0.001	1	5	0.05	400	0.5	20	early	79.495	399.917	20.428
0.02	1	10	0.05	100	0.5	0	early	17.164	100	7.997	4
0.02	1	10	0.05	100	0.5	5	early	80.286	99.993	10.202
0.02	1	10	0.05	100	0.5	10	early	84.347	99.947	12.149
0.02	1	10	0.05	100	0.5	20	early	77.739	99.832	20.683
0.02	1	10	0.05	200	0.5	0	early	17.143	200	7.99
0.02	1	10	0.05	200	0.5	5	early	80.331	200	10.171
0.02	1	10	0.05	200	0.5	10	early	84.288	199.953	12.173
0.02	1	10	0.05	200	0.5	20	early	77.724	199.873	20.694
0.02	1	10	0.05	400	0.5	0	early	17.168	400	7.992
0.02	1	10	0.05	400	0.5	5	early	80.33	400	10.203
0.02	1	10	0.05	400	0.5	10	early	84.318	400	12.173
0.02	1	10	0.05	400	0.5	20	early	77.733	399.963	20.695
0.004	1	10	0.05	100	0.5	0	early	17.191	100	8.078	5
0.004	1	10	0.05	100	0.5	5	early	80.336	99.991	10.296
0.004	1	10	0.05	100	0.5	10	early	84.352	99.943	12.177
0.004	1	10	0.05	100	0.5	20	early	77.711	99.823	20.691
0.004	1	10	0.05	200	0.5	0	early	17.25	200	8.182
0.004	1	10	0.05	200	0.5	5	early	80.606	199.998	10.492
0.004	1	10	0.05	200	0.5	10	early	84.394	199.961	12.281
0.004	1	10	0.05	200	0.5	20	early	77.75	199.885	20.724
0.004	1	10	0.05	400	0.5	0	early	17.621	400	8.7
0.004	1	10	0.05	400	0.5	5	early	81.256	400	11.145
0.004	1	10	0.05	400	0.5	10	early	84.636	400	12.482
0.004	1	10	0.05	400	0.5	20	early	77.815	399.937	20.808
0.001	1	10	0.05	100	0.5	0	early	19.254	100	10.634	6
0.001	1	10	0.05	100	0.5	5	early	83.327	99.998	12.38
0.001	1	10	0.05	100	0.5	10	early	85.37	99.946	12.887
0.001	1	10	0.05	100	0.5	20	early	78.036	99.837	20.94
0.001	1	10	0.05	200	0.5	0	early	29.08	200	16.948
0.001	1	10	0.05	200	0.5	5	early	87.303	199.998	12.516
0.001	1	10	0.05	200	0.5	10	early	86.774	199.987	12.991
0.001	1	10	0.05	200	0.5	20	early	78.506	199.832	21.099
0.001	1	10	0.05	400	0.5	0	early	78.784	400	26.269
0.001	1	10	0.05	400	0.5	5	early	91.269	400	9.916
0.001	1	10	0.05	400	0.5	10	early	88.271	399.998	12.073
0.001	1	10	0.05	400	0.5	20	early	79.109	399.937	20.828
0.02	1	20	0.05	100	0.5	0	early	17.206	100	8.055	7
0.02	1	20	0.05	100	0.5	5	early	80.354	99.997	10.174
0.02	1	20	0.05	100	0.5	10	early	84.358	99.952	12.125
0.02	1	20	0.05	100	0.5	20	early	77.585	99.708	20.805
0.02	1	20	0.05	200	0.5	0	early	17.191	200	8.009
0.02	1	20	0.05	200	0.5	5	early	80.275	199.998	10.212
0.02	1	20	0.05	200	0.5	10	early	84.334	199.98	12.148
0.02	1	20	0.05	200	0.5	20	early	77.702	199.831	20.717
0.02	1	20	0.05	400	0.5	0	early	17.077	400	7.99
0.02	1	20	0.05	400	0.5	5	early	80.271	400	10.199
0.02	1	20	0.05	400	0.5	10	early	84.309	399.999	12.18
0.02	1	20	0.05	400	0.5	20	early	77.731	399.967	20.697
0.004	1	20	0.05	100	0.5	0	early	17.089	100	8.009	8
0.004	1	20	0.05	100	0.5	5	early	80.33	99.993	10.187
0.004	1	20	0.05	100	0.5	10	early	84.246	99.915	12.188
0.004	1	20	0.05	100	0.5	20	early	77.684	99.781	20.744
0.004	1	20	0.05	200	0.5	0	early	17.108	200	8.039
0.004	1	20	0.05	200	0.5	5	early	80.366	200	10.271
0.004	1	20	0.05	200	0.5	10	early	84.344	199.942	12.199
0.004	1	20	0.05	200	0.5	20	early	77.724	199.845	20.715
0.004	1	20	0.05	400	0.5	0	early	17.2	400	8.154
0.004	1	20	0.05	400	0.5	5	early	80.529	400	10.483
0.004	1	20	0.05	400	0.5	10	early	84.394	399.991	12.266
0.004	1	20	0.05	400	0.5	20	early	77.754	399.954	20.731
0.001	1	20	0.05	100	0.5	0	early	17.462	100	8.612	9
0.001	1	20	0.05	100	0.5	5	early	81.176	99.977	11.143
0.001	1	20	0.05	100	0.5	10	early	84.637	99.945	12.486
0.001	1	20	0.05	100	0.5	20	early	77.789	99.805	20.821
0.001	1	20	0.05	200	0.5	0	early	19.379	200	10.705
0.001	1	20	0.05	200	0.5	5	early	83.414	199.998	12.423
0.001	1	20	0.05	200	0.5	10	early	85.355	199.982	12.903
0.001	1	20	0.05	200	0.5	20	early	77.994	199.819	20.993
0.001	1	20	0.05	400	0.5	0	early	29.087	400	16.964
0.001	1	20	0.05	400	0.5	5	early	87.348	400	12.499
0.001	1	20	0.05	400	0.5	10	early	86.748	400	13.003
0.001	1	20	0.05	400	0.5	20	early	78.521	399.961	21.083
0.02	1	5	0.1	100	0.5	0	early	16.855	100	8.41	10
0.02	1	5	0.1	100	0.5	5	early	79.656	99.991	11.02
0.02	1	5	0.1	100	0.5	10	early	84.079	99.956	12.576
0.02	1	5	0.1	100	0.5	20	early	77.618	99.785	20.895
0.02	1	5	0.1	200	0.5	0	early	16.786	200	8.413
0.02	1	5	0.1	200	0.5	5	early	79.741	199.999	11.007
0.02	1	5	0.1	200	0.5	10	early	84.083	199.979	12.601
0.02	1	5	0.1	200	0.5	20	early	77.606	199.805	20.9
0.02	1	5	0.1	400	0.5	0	early	16.668	400	8.374
0.02	1	5	0.1	400	0.5	5	early	79.807	400	11.009
0.02	1	5	0.1	400	0.5	10	early	84.041	399.998	12.6
0.02	1	5	0.1	400	0.5	20	early	77.629	399.926	20.869
0.004	1	5	0.1	100	0.5	0	early	16.711	100	8.512	11
0.004	1	5	0.1	100	0.5	5	early	80.061	99.992	11.27
0.004	1	5	0.1	100	0.5	10	early	84.145	99.936	12.69
0.004	1	5	0.1	100	0.5	20	early	77.643	99.812	20.894
0.004	1	5	0.1	200	0.5	0	early	17.311	200	9.126
0.004	1	5	0.1	200	0.5	5	early	80.782	199.999	11.931
0.004	1	5	0.1	200	0.5	10	early	84.391	199.981	12.891
0.004	1	5	0.1	200	0.5	20	early	77.754	199.901	20.937
0.004	1	5	0.1	400	0.5	0	early	19.023	400	11.071
0.004	1	5	0.1	400	0.5	5	early	82.836	400	13.075
0.004	1	5	0.1	400	0.5	10	early	85.126	399.997	13.282
0.004	1	5	0.1	400	0.5	20	early	77.938	399.897	21.131
0.001	1	5	0.1	100	0.5	0	early	28.542	100	17.097	12
0.001	1	5	0.1	100	0.5	5	early	86.978	99.994	13.025
0.001	1	5	0.1	100	0.5	10	early	86.599	99.957	13.248
0.001	1	5	0.1	100	0.5	20	early	78.491	99.859	21.152
0.001	1	5	0.1	200	0.5	0	early	78.26	200	26.716
0.001	1	5	0.1	200	0.5	5	early	91.04	199.998	10.27
0.001	1	5	0.1	200	0.5	10	early	88.173	199.991	12.253
0.001	1	5	0.1	200	0.5	20	early	79.08	199.893	20.887
0.001	1	5	0.1	400	0.5	0	early	93.347	400	10.805
0.001	1	5	0.1	400	0.5	5	early	93.37	400	7.411
0.001	1	5	0.1	400	0.5	10	early	89.098	399.999	11.143
0.001	1	5	0.1	400	0.5	20	early	79.492	399.963	20.447
0.02	1	10	0.1	100	0.5	0	early	16.512	100	8.334	13
0.02	1	10	0.1	100	0.5	5	early	79.856	99.99	10.966
0.02	1	10	0.1	100	0.5	10	early	84.094	99.952	12.588
0.02	1	10	0.1	100	0.5	20	early	77.603	99.8	20.88
0.02	1	10	0.1	200	0.5	0	early	16.707	200	8.385
0.02	1	10	0.1	200	0.5	5	early	79.82	200	11.003
0.02	1	10	0.1	200	0.5	10	early	84.051	199.97	12.598
0.02	1	10	0.1	200	0.5	20	early	77.608	199.827	20.884
0.02	1	10	0.1	400	0.5	0	early	16.786	400	8.396
0.02	1	10	0.1	400	0.5	5	early	79.799	400	11.009
0.02	1	10	0.1	400	0.5	10	early	84.096	399.999	12.609
0.02	1	10	0.1	400	0.5	20	early	77.637	399.933	20.876
0.004	1	10	0.1	100	0.5	0	early	16.79	100	8.448	14
0.004	1	10	0.1	100	0.5	5	early	79.903	99.993	11.071
0.004	1	10	0.1	100	0.5	10	early	84.074	99.934	12.619
0.004	1	10	0.1	100	0.5	20	early	77.627	99.819	20.868
0.004	1	10	0.1	200	0.5	0	early	16.881	200	8.572
0.004	1	10	0.1	200	0.5	5	early	79.961	200	11.289
0.004	1	10	0.1	200	0.5	10	early	84.171	199.991	12.673
0.004	1	10	0.1	200	0.5	20	early	77.64	199.833	20.905
0.004	1	10	0.1	400	0.5	0	early	17.315	400	9.096
0.004	1	10	0.1	400	0.5	5	early	80.735	400	11.937
0.004	1	10	0.1	400	0.5	10	early	84.406	399.998	12.895
0.004	1	10	0.1	400	0.5	20	early	77.73	399.943	20.97
0.001	1	10	0.1	100	0.5	0	early	18.882	100	10.985	15
0.001	1	10	0.1	100	0.5	5	early	82.773	99.991	13.115
0.001	1	10	0.1	100	0.5	10	early	85.067	99.951	13.306
0.001	1	10	0.1	100	0.5	20	early	77.916	99.775	21.141
0.001	1	10	0.1	200	0.5	0	early	28.77	200	17.28
0.001	1	10	0.1	200	0.5	5	early	87.018	199.999	13.023
0.001	1	10	0.1	200	0.5	10	early	86.587	199.981	13.27
0.001	1	10	0.1	200	0.5	20	early	78.438	199.836	21.213
0.001	1	10	0.1	400	0.5	0	early	78.598	400	26.546
0.001	1	10	0.1	400	0.5	5	early	91.095	400	10.221
0.001	1	10	0.1	400	0.5	10	early	88.181	399.991	12.245
0.001	1	10	0.1	400	0.5	20	early	79.083	399.959	20.892
0.02	1	20	0.1	100	0.5	0	early	16.904	100	8.451	16
0.02	1	20	0.1	100	0.5	5	early	79.859	99.983	11.009
0.02	1	20	0.1	100	0.5	10	early	84.042	99.936	12.601
0.02	1	20	0.1	100	0.5	20	early	77.652	99.833	20.841
0.02	1	20	0.1	200	0.5	0	early	16.712	200	8.36
0.02	1	20	0.1	200	0.5	5	early	79.814	200	11.008
0.02	1	20	0.1	200	0.5	10	early	84.042	199.968	12.592
0.02	1	20	0.1	200	0.5	20	early	77.641	199.87	20.847
0.02	1	20	0.1	400	0.5	0	early	16.781	400	8.402
0.02	1	20	0.1	400	0.5	5	early	79.761	400	11.009
0.02	1	20	0.1	400	0.5	10	early	84.066	400	12.591
0.02	1	20	0.1	400	0.5	20	early	77.638	399.933	20.87
0.004	1	20	0.1	100	0.5	0	early	16.656	100	8.363	17
0.004	1	20	0.1	100	0.5	5	early	79.816	99.99	11.02
0.004	1	20	0.1	100	0.5	10	early	84.051	99.934	12.611
0.004	1	20	0.1	100	0.5	20	early	77.56	99.759	20.936
0.004	1	20	0.1	200	0.5	0	early	16.831	200	8.46
0.004	1	20	0.1	200	0.5	5	early	79.846	200	11.068
0.004	1	20	0.1	200	0.5	10	early	84.076	199.979	12.618
0.004	1	20	0.1	200	0.5	20	early	77.634	199.844	20.884
0.004	1	20	0.1	400	0.5	0	early	16.813	400	8.545
0.004	1	20	0.1	400	0.5	5	early	80.028	400	11.263
0.004	1	20	0.1	400	0.5	10	early	84.144	400	12.699
0.004	1	20	0.1	400	0.5	20	early	77.648	399.909	20.909
0.001	1	20	0.1	100	0.5	0	early	17.073	100	9.017	18
0.001	1	20	0.1	100	0.5	5	early	80.776	99.995	11.886
0.001	1	20	0.1	100	0.5	10	early	84.398	99.946	12.883
0.001	1	20	0.1	100	0.5	20	early	77.639	99.738	21.051
0.001	1	20	0.1	200	0.5	0	early	18.99	200	11.03
0.001	1	20	0.1	200	0.5	5	early	82.827	199.999	13.125
0.001	1	20	0.1	200	0.5	10	early	85.084	199.978	13.292
0.001	1	20	0.1	200	0.5	20	early	77.975	199.925	21.093
0.001	1	20	0.1	400	0.5	0	early	28.561	400	17.172
0.001	1	20	0.1	400	0.5	5	early	87.036	400	13.026
0.001	1	20	0.1	400	0.5	10	early	86.596	400	13.298
0.001	1	20	0.1	400	0.5	20	early	78.45	399.965	21.201

## Sheet: MID
alpha	x	y	e	starting number of patches	mean area	landscape dynamism	successional preference	mean occupation	mean number of patches	mean turnover	species
0.02	1	5	0.05	100	0.5	0	mid	42.343	100	6.769	19	MIDH
0.02	1	5	0.05	100	0.5	5	mid	59.799	99.99	18.022
0.02	1	5	0.05	100	0.5	10	mid	43.597	99.943	21.644
0.02	1	5	0.05	100	0.5	20	mid	23.68	99.837	19.985
0.02	1	5	0.05	200	0.5	0	mid	42.356	200	6.736
0.02	1	5	0.05	200	0.5	5	mid	59.803	200	18.017
0.02	1	5	0.05	200	0.5	10	mid	43.644	199.992	21.558
0.02	1	5	0.05	200	0.5	20	mid	23.72	199.9	19.983
0.02	1	5	0.05	400	0.5	0	mid	42.38	400	6.762
0.02	1	5	0.05	400	0.5	5	mid	59.807	400	18.012
0.02	1	5	0.05	400	0.5	10	mid	43.641	399.986	21.592
0.02	1	5	0.05	400	0.5	20	mid	23.712	399.938	19.984
0.004	1	5	0.05	100	0.5	0	mid	42.668	100	7.157	20
0.004	1	5	0.05	100	0.5	5	mid	60.441	99.993	18.379
0.004	1	5	0.05	100	0.5	10	mid	44.013	99.943	22.002
0.004	1	5	0.05	100	0.5	20	mid	23.798	99.719	20.265
0.004	1	5	0.05	200	0.5	0	mid	43.552	200	8.289
0.004	1	5	0.05	200	0.5	5	mid	61.553	199.998	19.234
0.004	1	5	0.05	200	0.5	10	mid	44.996	199.978	22.787
0.004	1	5	0.05	200	0.5	20	mid	24.281	199.907	20.678
0.004	1	5	0.05	400	0.5	0	mid	46.594	400	11.595
0.004	1	5	0.05	400	0.5	5	mid	66.292	400	21.09
0.004	1	5	0.05	400	0.5	10	mid	49.307	399.994	25.454
0.004	1	5	0.05	400	0.5	20	mid	26.047	399.914	22.673
0.001	1	5	0.05	100	0.5	0	mid	58.618	100	18.965	21
0.001	1	5	0.05	100	0.5	5	mid	76.687	99.993	20.547
0.001	1	5	0.05	100	0.5	10	mid	62.96	99.93	27.835
0.001	1	5	0.05	100	0.5	20	mid	37.673	99.838	30.462
0.001	1	5	0.05	200	0.5	0	mid	85.64	200	18.057
0.001	1	5	0.05	200	0.5	5	mid	86.854	200	14.541
0.001	1	5	0.05	200	0.5	10	mid	77.947	199.96	22.163
0.001	1	5	0.05	200	0.5	20	mid	61.138	199.837	33.003
0.001	1	5	0.05	400	0.5	0	mid	95.275	400	7.596
0.001	1	5	0.05	400	0.5	5	mid	91.997	399.999	9.146
0.001	1	5	0.05	400	0.5	10	mid	85.779	399.99	15.337
0.001	1	5	0.05	400	0.5	20	mid	73.661	399.945	26.527
0.02	1	10	0.05	100	0.5	0	mid	42.348	100	6.726	22
0.02	1	10	0.05	100	0.5	5	mid	59.801	99.991	18.028
0.02	1	10	0.05	100	0.5	10	mid	43.575	99.927	21.643
0.02	1	10	0.05	100	0.5	20	mid	23.673	99.792	20.006
0.02	1	10	0.05	200	0.5	0	mid	42.18	200	6.723
0.02	1	10	0.05	200	0.5	5	mid	59.886	200	17.99
0.02	1	10	0.05	200	0.5	10	mid	43.611	199.969	21.592
0.02	1	10	0.05	200	0.5	20	mid	23.664	199.851	19.976
0.02	1	10	0.05	400	0.5	0	mid	42.368	400	6.745
0.02	1	10	0.05	400	0.5	5	mid	59.802	400	17.98
0.02	1	10	0.05	400	0.5	10	mid	43.624	399.996	21.542
0.02	1	10	0.05	400	0.5	20	mid	23.693	399.959	19.964
0.004	1	10	0.05	100	0.5	0	mid	42.439	100	6.845	23
0.004	1	10	0.05	100	0.5	5	mid	59.911	99.993	18.152
0.004	1	10	0.05	100	0.5	10	mid	43.667	99.959	21.646
0.004	1	10	0.05	100	0.5	20	mid	23.675	99.769	20.048
0.004	1	10	0.05	200	0.5	0	mid	42.626	200	7.158
0.004	1	10	0.05	200	0.5	5	mid	60.317	199.999	18.322
0.004	1	10	0.05	200	0.5	10	mid	43.999	199.972	21.889
0.004	1	10	0.05	200	0.5	20	mid	23.837	199.833	20.175
0.004	1	10	0.05	400	0.5	0	mid	43.339	400	8.235
0.004	1	10	0.05	400	0.5	5	mid	61.578	400	19.212
0.004	1	10	0.05	400	0.5	10	mid	44.943	399.996	22.714
0.004	1	10	0.05	400	0.5	20	mid	24.212	399.953	20.568
0.001	1	10	0.05	100	0.5	0	mid	46.525	100	11.578	24
0.001	1	10	0.05	100	0.5	5	mid	66.346	99.993	21.179
0.001	1	10	0.05	100	0.5	10	mid	49.467	99.943	25.586
0.001	1	10	0.05	100	0.5	20	mid	26.584	99.814	23.182
0.001	1	10	0.05	200	0.5	0	mid	58.537	200	18.982
0.001	1	10	0.05	200	0.5	5	mid	77.044	199.999	20.47
0.001	1	10	0.05	200	0.5	10	mid	63.108	199.977	28.039
0.001	1	10	0.05	200	0.5	20	mid	37.683	199.882	30.932
0.001	1	10	0.05	400	0.5	0	mid	85.799	400	17.971
0.001	1	10	0.05	400	0.5	5	mid	86.907	400	14.534
0.001	1	10	0.05	400	0.5	10	mid	78.361	399.998	22.017
0.001	1	10	0.05	400	0.5	20	mid	62.089	399.973	33.236
0.02	1	20	0.05	100	0.5	0	mid	42.161	100	6.725	25
0.02	1	20	0.05	100	0.5	5	mid	59.796	99.99	18.024
0.02	1	20	0.05	100	0.5	10	mid	43.623	99.941	21.592
0.02	1	20	0.05	100	0.5	20	mid	23.647	99.744	19.996
0.02	1	20	0.05	200	0.5	0	mid	42.194	200	6.724
0.02	1	20	0.05	200	0.5	5	mid	59.755	199.999	18.004
0.02	1	20	0.05	200	0.5	10	mid	43.61	199.981	21.568
0.02	1	20	0.05	200	0.5	20	mid	23.727	199.845	19.987
0.02	1	20	0.05	400	0.5	0	mid	42.348	400	6.732
0.02	1	20	0.05	400	0.5	5	mid	59.817	400	17.991
0.02	1	20	0.05	400	0.5	10	mid	43.593	399.996	21.582
0.02	1	20	0.05	400	0.5	20	mid	23.688	399.93	19.943
0.004	1	20	0.05	100	0.5	0	mid	42.267	100	6.73	26
0.004	1	20	0.05	100	0.5	5	mid	59.737	99.989	18.066
0.004	1	20	0.05	100	0.5	10	mid	43.588	99.955	21.63
0.004	1	20	0.05	100	0.5	20	mid	23.712	99.809	20.018
0.004	1	20	0.05	200	0.5	0	mid	42.502	200	6.861
0.004	1	20	0.05	200	0.5	5	mid	59.919	200	18.08
0.004	1	20	0.05	200	0.5	10	mid	43.725	199.988	21.659
0.004	1	20	0.05	200	0.5	20	mid	23.741	199.885	20.002
0.004	1	20	0.05	400	0.5	0	mid	42.653	400	7.149
0.004	1	20	0.05	400	0.5	5	mid	60.252	400	18.326
0.004	1	20	0.05	400	0.5	10	mid	43.917	399.997	21.862
0.004	1	20	0.05	400	0.5	20	mid	23.819	399.931	20.113
0.001	1	20	0.05	100	0.5	0	mid	43.381	100	8.204	27
0.001	1	20	0.05	100	0.5	5	mid	61.489	99.993	19.248
0.001	1	20	0.05	100	0.5	10	mid	44.969	99.924	22.76
0.001	1	20	0.05	100	0.5	20	mid	24.271	99.819	20.645
0.001	1	20	0.05	200	0.5	0	mid	46.306	200	11.551
0.001	1	20	0.05	200	0.5	5	mid	66.361	199.997	21.215
0.001	1	20	0.05	200	0.5	10	mid	49.4	199.977	25.577
0.001	1	20	0.05	200	0.5	20	mid	26.034	199.886	22.642
0.001	1	20	0.05	400	0.5	0	mid	58.743	400	19.097
0.001	1	20	0.05	400	0.5	5	mid	76.989	400	20.577
0.001	1	20	0.05	400	0.5	10	mid	62.931	399.998	28.238
0.001	1	20	0.05	400	0.5	20	mid	36.884	399.935	31.018
0.02	1	5	0.1	100	0.5	0	mid	41.572	100	7.636	28
0.02	1	5	0.1	100	0.5	5	mid	58.574	99.993	19.611
0.02	1	5	0.1	100	0.5	10	mid	42.675	99.961	22.894
0.02	1	5	0.1	100	0.5	20	mid	23.175	99.822	20.685
0.02	1	5	0.1	200	0.5	0	mid	41.591	200	7.631
0.02	1	5	0.1	200	0.5	5	mid	58.645	199.999	19.627
0.02	1	5	0.1	200	0.5	10	mid	42.615	199.969	22.954
0.02	1	5	0.1	200	0.5	20	mid	23.134	199.788	20.666
0.02	1	5	0.1	400	0.5	0	mid	41.631	400	7.666
0.02	1	5	0.1	400	0.5	5	mid	58.691	400	19.609
0.02	1	5	0.1	400	0.5	10	mid	42.614	399.991	22.937
0.02	1	5	0.1	400	0.5	20	mid	23.179	399.919	20.62
0.004	1	5	0.1	100	0.5	0	mid	42.03	100	8.072	29
0.004	1	5	0.1	100	0.5	5	mid	59.126	99.985	19.966
0.004	1	5	0.1	100	0.5	10	mid	43.027	99.925	23.328
0.004	1	5	0.1	100	0.5	20	mid	23.352	99.842	20.868
0.004	1	5	0.1	200	0.5	0	mid	42.757	200	9.096
0.004	1	5	0.1	200	0.5	5	mid	60.278	199.989	20.782
0.004	1	5	0.1	200	0.5	10	mid	43.986	199.939	24.065
0.004	1	5	0.1	200	0.5	20	mid	23.72	199.848	21.352
0.004	1	5	0.1	400	0.5	0	mid	45.894	400	12.375
0.004	1	5	0.1	400	0.5	5	mid	65.214	400	22.591
0.004	1	5	0.1	400	0.5	10	mid	48.1	399.99	26.68
0.004	1	5	0.1	400	0.5	20	mid	25.386	399.962	23.222
0.001	1	5	0.1	100	0.5	0	mid	57.478	100	19.397	30
0.001	1	5	0.1	100	0.5	5	mid	75.945	99.996	21.786
0.001	1	5	0.1	100	0.5	10	mid	61.882	99.943	29.043
0.001	1	5	0.1	100	0.5	20	mid	37.588	99.851	31.217
0.001	1	5	0.1	200	0.5	0	mid	85.501	200	18.34
0.001	1	5	0.1	200	0.5	5	mid	86.425	199.997	15.288
0.001	1	5	0.1	200	0.5	10	mid	77.318	199.972	23.072
0.001	1	5	0.1	200	0.5	20	mid	60.837	199.9	33.721
0.001	1	5	0.1	400	0.5	0	mid	95.229	400	7.694
0.001	1	5	0.1	400	0.5	5	mid	91.774	400	9.544
0.001	1	5	0.1	400	0.5	10	mid	85.628	399.997	15.66
0.001	1	5	0.1	400	0.5	20	mid	73.454	399.953	26.88
0.02	1	10	0.1	100	0.5	0	mid	41.721	100	7.653	31
0.02	1	10	0.1	100	0.5	5	mid	58.591	99.992	19.618
0.02	1	10	0.1	100	0.5	10	mid	42.651	99.933	22.976
0.02	1	10	0.1	100	0.5	20	mid	23.186	99.706	20.716
0.02	1	10	0.1	200	0.5	0	mid	41.564	200	7.639
0.02	1	10	0.1	200	0.5	5	mid	58.636	199.993	19.639
0.02	1	10	0.1	200	0.5	10	mid	42.64	199.981	22.937
0.02	1	10	0.1	200	0.5	20	mid	23.198	199.866	20.663
0.02	1	10	0.1	400	0.5	0	mid	41.575	400	7.634
0.02	1	10	0.1	400	0.5	5	mid	58.593	400	19.621
0.02	1	10	0.1	400	0.5	10	mid	42.611	399.999	22.906
0.02	1	10	0.1	400	0.5	20	mid	23.196	399.929	20.639
0.004	1	10	0.1	100	0.5	0	mid	41.899	100	7.758	32
0.004	1	10	0.1	100	0.5	5	mid	58.775	99.985	19.715
0.004	1	10	0.1	100	0.5	10	mid	42.679	99.944	23.042
0.004	1	10	0.1	100	0.5	20	mid	23.244	99.838	20.721
0.004	1	10	0.1	200	0.5	0	mid	41.804	200	8.036
0.004	1	10	0.1	200	0.5	5	mid	59.107	199.999	19.953
0.004	1	10	0.1	200	0.5	10	mid	42.943	199.991	23.244
0.004	1	10	0.1	200	0.5	20	mid	23.289	199.884	20.816
0.004	1	10	0.1	400	0.5	0	mid	42.788	400	9.1
0.004	1	10	0.1	400	0.5	5	mid	60.403	400	20.773
0.004	1	10	0.1	400	0.5	10	mid	43.92	399.998	23.97
0.004	1	10	0.1	400	0.5	20	mid	23.687	399.928	21.248
0.001	1	10	0.1	100	0.5	0	mid	45.716	100	12.349	33
0.001	1	10	0.1	100	0.5	5	mid	65.264	99.995	22.68
0.001	1	10	0.1	100	0.5	10	mid	48.442	99.943	26.868
0.001	1	10	0.1	100	0.5	20	mid	25.827	99.694	23.696
0.001	1	10	0.1	200	0.5	0	mid	57.931	200	19.522
0.001	1	10	0.1	200	0.5	5	mid	75.843	199.998	21.994
0.001	1	10	0.1	200	0.5	10	mid	61.679	199.967	29.335
0.001	1	10	0.1	200	0.5	20	mid	36.334	199.877	31.303
0.001	1	10	0.1	400	0.5	0	mid	85.556	400	18.375
0.001	1	10	0.1	400	0.5	5	mid	86.515	400	15.284
0.001	1	10	0.1	400	0.5	10	mid	77.568	400	23.05
0.001	1	10	0.1	400	0.5	20	mid	61.289	399.973	34.035
0.02	1	20	0.1	100	0.5	0	mid	41.802	100	7.637	34
0.02	1	20	0.1	100	0.5	5	mid	58.664	99.994	19.619
0.02	1	20	0.1	100	0.5	10	mid	42.566	99.922	22.988
0.02	1	20	0.1	100	0.5	20	mid	23.168	99.785	20.688
0.02	1	20	0.1	200	0.5	0	mid	41.584	200	7.624
0.02	1	20	0.1	200	0.5	5	mid	58.614	199.999	19.636
0.02	1	20	0.1	200	0.5	10	mid	42.642	199.982	22.883
0.02	1	20	0.1	200	0.5	20	mid	23.217	199.822	20.654
0.02	1	20	0.1	400	0.5	0	mid	41.663	400	7.636
0.02	1	20	0.1	400	0.5	5	mid	58.669	400	19.604
0.02	1	20	0.1	400	0.5	10	mid	42.62	399.993	22.906
0.02	1	20	0.1	400	0.5	20	mid	23.19	399.946	20.624
0.004	1	20	0.1	100	0.5	0	mid	41.881	100	7.698	35
0.004	1	20	0.1	100	0.5	5	mid	58.736	99.996	19.642
0.004	1	20	0.1	100	0.5	10	mid	42.6	99.96	23.02
0.004	1	20	0.1	100	0.5	20	mid	23.241	99.806	20.706
0.004	1	20	0.1	200	0.5	0	mid	41.764	200	7.746
0.004	1	20	0.1	200	0.5	5	mid	58.721	200	19.715
0.004	1	20	0.1	200	0.5	10	mid	42.696	199.981	22.972
0.004	1	20	0.1	200	0.5	20	mid	23.199	199.877	20.69
0.004	1	20	0.1	400	0.5	0	mid	42.014	400	8.027
0.004	1	20	0.1	400	0.5	5	mid	59.058	400	19.914
0.004	1	20	0.1	400	0.5	10	mid	42.94	400	23.172
0.004	1	20	0.1	400	0.5	20	mid	23.3	399.935	20.783
0.001	1	20	0.1	100	0.5	0	mid	42.87	100	9.069	36
0.001	1	20	0.1	100	0.5	5	mid	60.38	99.996	20.804
0.001	1	20	0.1	100	0.5	10	mid	43.914	99.924	24.12
0.001	1	20	0.1	100	0.5	20	mid	23.68	99.714	21.337
0.001	1	20	0.1	200	0.5	0	mid	45.828	200	12.309
0.001	1	20	0.1	200	0.5	5	mid	64.959	199.993	22.731
0.001	1	20	0.1	200	0.5	10	mid	47.944	199.984	26.766
0.001	1	20	0.1	200	0.5	20	mid	25.378	199.872	23.257
0.001	1	20	0.1	400	0.5	0	mid	58.019	400	19.588
0.001	1	20	0.1	400	0.5	5	mid	75.982	400	21.967
0.001	1	20	0.1	400	0.5	10	mid	61.986	399.999	29.506
0.001	1	20	0.1	400	0.5	20	mid	36.297	399.96	31.732

## Sheet: LATE
alpha	x	y	e	starting number of patches	mean area	landscape dynamism	successional preference	mean occupation	mean number of patches	mean turnover	species
0.02	1	5	0.05	100	0.5	0	late	88.259	100	6.234	37	MIDH
0.02	1	5	0.05	100	0.5	5	late	19.733	99.996	8.628
0.02	1	5	0.05	100	0.5	10	late	8.112	99.935	4.595
0.02	1	5	0.05	100	0.5	20	late	3.338	99.793	1.972
0.02	1	5	0.05	200	0.5	0	late	88.094	200	6.285
0.02	1	5	0.05	200	0.5	5	late	19.803	200	8.597
0.02	1	5	0.05	200	0.5	10	late	8.105	199.985	4.619
0.02	1	5	0.05	200	0.5	20	late	3.309	199.82	1.97
0.02	1	5	0.05	400	0.5	0	late	88.127	400	6.282
0.02	1	5	0.05	400	0.5	5	late	19.709	400	8.634
0.02	1	5	0.05	400	0.5	10	late	8.075	399.99	4.612
0.02	1	5	0.05	400	0.5	20	late	3.299	399.965	1.978
0.004	1	5	0.05	100	0.5	0	late	88.295	100	6.379	38
0.004	1	5	0.05	100	0.5	5	late	19.884	99.994	8.867
0.004	1	5	0.05	100	0.5	10	late	8.131	99.964	4.702
0.004	1	5	0.05	100	0.5	20	late	3.343	99.77	2.014
0.004	1	5	0.05	200	0.5	0	late	88.888	200	6.659
0.004	1	5	0.05	200	0.5	5	late	20.258	200	9.438
0.004	1	5	0.05	200	0.5	10	late	8.273	199.952	4.89
0.004	1	5	0.05	200	0.5	20	late	3.391	199.879	2.087
0.004	1	5	0.05	400	0.5	0	late	90.643	400	7.015
0.004	1	5	0.05	400	0.5	5	late	21.834	400	11.751
0.004	1	5	0.05	400	0.5	10	late	8.801	400	5.656
0.004	1	5	0.05	400	0.5	20	late	3.561	399.899	2.368
0.001	1	5	0.05	100	0.5	0	late	93.999	100	6.266	39
0.001	1	5	0.05	100	0.5	5	late	35.089	99.992	24.161
0.001	1	5	0.05	100	0.5	10	late	12.475	99.958	9.781
0.001	1	5	0.05	100	0.5	20	late	4.691	99.837	3.877
0.001	1	5	0.05	200	0.5	0	late	97.111	200	3.826
0.001	1	5	0.05	200	0.5	5	late	73.808	200	28.149
0.001	1	5	0.05	200	0.5	10	late	61.238	199.974	33.41
0.001	1	5	0.05	200	0.5	20	late	39.686	199.909	30.361
0.001	1	5	0.05	400	0.5	0	late	98.701	400	1.821
0.001	1	5	0.05	400	0.5	5	late	88.485	400	14.836
0.001	1	5	0.05	400	0.5	10	late	81.914	400	21.311
0.001	1	5	0.05	400	0.5	20	late	70.509	399.961	31.044
0.02	1	10	0.05	100	0.5	0	late	88.045	100	6.284	40
0.02	1	10	0.05	100	0.5	5	late	19.703	99.982	8.632
0.02	1	10	0.05	100	0.5	10	late	8.082	99.924	4.583
0.02	1	10	0.05	100	0.5	20	late	3.332	99.791	1.986
0.02	1	10	0.05	200	0.5	0	late	88.162	200	6.267
0.02	1	10	0.05	200	0.5	5	late	19.73	199.998	8.62
0.02	1	10	0.05	200	0.5	10	late	8.125	199.988	4.594
0.02	1	10	0.05	200	0.5	20	late	3.315	199.905	1.978
0.02	1	10	0.05	400	0.5	0	late	88.182	400	6.249
0.02	1	10	0.05	400	0.5	5	late	19.809	400	8.635
0.02	1	10	0.05	400	0.5	10	late	8.079	399.998	4.589
0.02	1	10	0.05	400	0.5	20	late	3.31	399.972	1.976
0.004	1	10	0.05	100	0.5	0	late	88.131	100	6.321	41
0.004	1	10	0.05	100	0.5	5	late	19.759	99.984	8.68
0.004	1	10	0.05	100	0.5	10	late	8.123	99.946	4.621
0.004	1	10	0.05	100	0.5	20	late	3.313	99.805	1.988
0.004	1	10	0.05	200	0.5	0	late	88.293	200	6.404
0.004	1	10	0.05	200	0.5	5	late	19.9	199.999	8.831
0.004	1	10	0.05	200	0.5	10	late	8.099	199.961	4.651
0.004	1	10	0.05	200	0.5	20	late	3.317	199.852	2.01
0.004	1	10	0.05	400	0.5	0	late	88.877	400	6.657
0.004	1	10	0.05	400	0.5	5	late	20.208	400	9.35
0.004	1	10	0.05	400	0.5	10	late	8.236	399.998	4.856
0.004	1	10	0.05	400	0.5	20	late	3.362	399.974	2.068
0.001	1	10	0.05	100	0.5	0	late	90.57	100	7.066	42
0.001	1	10	0.05	100	0.5	5	late	21.745	99.997	11.635
0.001	1	10	0.05	100	0.5	10	late	8.698	99.938	5.575
0.001	1	10	0.05	100	0.5	20	late	3.531	99.769	2.349
0.001	1	10	0.05	200	0.5	0	late	94.032	200	6.295
0.001	1	10	0.05	200	0.5	5	late	34.178	199.999	24.012
0.001	1	10	0.05	200	0.5	10	late	11.737	199.982	9.062
0.001	1	10	0.05	200	0.5	20	late	4.51	199.816	3.658
0.001	1	10	0.05	400	0.5	0	late	97.111	400	3.842
0.001	1	10	0.05	400	0.5	5	late	74.619	400	27.996
0.001	1	10	0.05	400	0.5	10	late	63.139	399.989	34.749
0.001	1	10	0.05	400	0.5	20	late	42.709	399.955	34.251
0.02	1	20	0.05	100	0.5	0	late	88.08	100	6.294	43
0.02	1	20	0.05	100	0.5	5	late	19.738	99.996	8.629
0.02	1	20	0.05	100	0.5	10	late	8.088	99.95	4.596
0.02	1	20	0.05	100	0.5	20	late	3.319	99.714	1.963
0.02	1	20	0.05	200	0.5	0	late	88.177	200	6.235
0.02	1	20	0.05	200	0.5	5	late	19.755	199.997	8.608
0.02	1	20	0.05	200	0.5	10	late	8.078	199.989	4.595
0.02	1	20	0.05	200	0.5	20	late	3.31	199.872	1.979
0.02	1	20	0.05	400	0.5	0	late	88.104	400	6.285
0.02	1	20	0.05	400	0.5	5	late	19.762	400	8.608
0.02	1	20	0.05	400	0.5	10	late	8.092	399.991	4.597
0.02	1	20	0.05	400	0.5	20	late	3.318	399.955	1.978
0.004	1	20	0.05	100	0.5	0	late	88.193	100	6.255	44
0.004	1	20	0.05	100	0.5	5	late	19.81	99.989	8.637
0.004	1	20	0.05	100	0.5	10	late	8.059	99.933	4.624
0.004	1	20	0.05	100	0.5	20	late	3.314	99.756	1.982
0.004	1	20	0.05	200	0.5	0	late	88.217	200	6.284
0.004	1	20	0.05	200	0.5	5	late	19.759	200	8.653
0.004	1	20	0.05	200	0.5	10	late	8.071	199.963	4.605
0.004	1	20	0.05	200	0.5	20	late	3.321	199.875	1.985
0.004	1	20	0.05	400	0.5	0	late	88.327	400	6.387
0.004	1	20	0.05	400	0.5	5	late	19.865	400	8.808
0.004	1	20	0.05	400	0.5	10	late	8.088	399.999	4.659
0.004	1	20	0.05	400	0.5	20	late	3.334	399.98	1.996
0.001	1	20	0.05	100	0.5	0	late	88.795	100	6.694	45
0.001	1	20	0.05	100	0.5	5	late	20.311	99.996	9.366
0.001	1	20	0.05	100	0.5	10	late	8.247	99.944	4.839
0.001	1	20	0.05	100	0.5	20	late	3.357	99.7	2.078
0.001	1	20	0.05	200	0.5	0	late	90.627	200	7.092
0.001	1	20	0.05	200	0.5	5	late	21.678	200	11.594
0.001	1	20	0.05	200	0.5	10	late	8.702	199.964	5.555
0.001	1	20	0.05	200	0.5	20	late	3.55	199.826	2.33
0.001	1	20	0.05	400	0.5	0	late	94.032	400	6.279
0.001	1	20	0.05	400	0.5	5	late	33.831	400	24.151
0.001	1	20	0.05	400	0.5	10	late	11.769	399.995	9.077
0.001	1	20	0.05	400	0.5	20	late	4.52	399.967	3.656
0.02	1	5	0.1	100	0.5	0	late	87.643	100	6.935	46
0.02	1	5	0.1	100	0.5	5	late	19.493	99.993	8.929
0.02	1	5	0.1	100	0.5	10	late	8.084	99.941	4.72
0.02	1	5	0.1	100	0.5	20	late	3.291	99.8	2.026
0.02	1	5	0.1	200	0.5	0	late	87.75	200	6.867
0.02	1	5	0.1	200	0.5	5	late	19.543	199.997	8.912
0.02	1	5	0.1	200	0.5	10	late	8	199.985	4.712
0.02	1	5	0.1	200	0.5	20	late	3.289	199.883	2.021
0.02	1	5	0.1	400	0.5	0	late	87.68	400	6.927
0.02	1	5	0.1	400	0.5	5	late	19.464	400	8.936
0.02	1	5	0.1	400	0.5	10	late	7.994	399.994	4.715
0.02	1	5	0.1	400	0.5	20	late	3.284	399.922	2.021
0.004	1	5	0.1	100	0.5	0	late	87.896	100	7.048	47
0.004	1	5	0.1	100	0.5	5	late	19.563	99.994	9.15
0.004	1	5	0.1	100	0.5	10	late	8.058	99.948	4.81
0.004	1	5	0.1	100	0.5	20	late	3.305	99.801	2.055
0.004	1	5	0.1	200	0.5	0	late	88.508	200	7.233
0.004	1	5	0.1	200	0.5	5	late	20.033	200	9.726
0.004	1	5	0.1	200	0.5	10	late	8.151	199.986	4.981
0.004	1	5	0.1	200	0.5	20	late	3.344	199.917	2.121
0.004	1	5	0.1	400	0.5	0	late	90.157	400	7.628
0.004	1	5	0.1	400	0.5	5	late	21.617	400	12.057
0.004	1	5	0.1	400	0.5	10	late	8.642	399.991	5.74
0.004	1	5	0.1	400	0.5	20	late	3.524	399.954	2.407
0.001	1	5	0.1	100	0.5	0	late	93.684	100	6.772	48
0.001	1	5	0.1	100	0.5	5	late	35.236	99.996	24.651
0.001	1	5	0.1	100	0.5	10	late	12.395	99.935	9.913
0.001	1	5	0.1	100	0.5	20	late	4.664	99.774	3.866
0.001	1	5	0.1	200	0.5	0	late	96.941	200	4.115
0.001	1	5	0.1	200	0.5	5	late	74.327	199.999	27.991
0.001	1	5	0.1	200	0.5	10	late	62.205	199.99	33.818
0.001	1	5	0.1	200	0.5	20	late	39.219	199.833	30.165
0.001	1	5	0.1	400	0.5	0	late	98.627	400	1.955
0.001	1	5	0.1	400	0.5	5	late	88.264	400	15.109
0.001	1	5	0.1	400	0.5	10	late	81.833	400	21.473
0.001	1	5	0.1	400	0.5	20	late	70.373	399.932	31.057
0.02	1	10	0.1	100	0.5	0	late	87.688	100	6.891	49
0.02	1	10	0.1	100	0.5	5	late	19.405	99.996	8.96
0.02	1	10	0.1	100	0.5	10	late	7.97	99.949	4.718
0.02	1	10	0.1	100	0.5	20	late	3.293	99.732	2.029
0.02	1	10	0.1	200	0.5	0	late	87.696	200	6.938
0.02	1	10	0.1	200	0.5	5	late	19.508	199.998	8.908
0.02	1	10	0.1	200	0.5	10	late	7.968	199.979	4.722
0.02	1	10	0.1	200	0.5	20	late	3.269	199.853	2.029
0.02	1	10	0.1	400	0.5	0	late	87.683	400	6.931
0.02	1	10	0.1	400	0.5	5	late	19.529	400	8.922
0.02	1	10	0.1	400	0.5	10	late	8.021	399.999	4.712
0.02	1	10	0.1	400	0.5	20	late	3.289	399.963	2.026
0.004	1	10	0.1	100	0.5	0	late	87.715	100	6.961	50
0.004	1	10	0.1	100	0.5	5	late	19.55	99.995	8.975
0.004	1	10	0.1	100	0.5	10	late	8.015	99.958	4.741
0.004	1	10	0.1	100	0.5	20	late	3.312	99.772	2.032
0.004	1	10	0.1	200	0.5	0	late	87.819	200	7.06
0.004	1	10	0.1	200	0.5	5	late	19.594	200	9.136
0.004	1	10	0.1	200	0.5	10	late	8.037	199.977	4.805
0.004	1	10	0.1	200	0.5	20	late	3.301	199.846	2.053
0.004	1	10	0.1	400	0.5	0	late	88.399	400	7.279
0.004	1	10	0.1	400	0.5	5	late	19.986	400	9.65
0.004	1	10	0.1	400	0.5	10	late	8.153	399.993	4.971
0.004	1	10	0.1	400	0.5	20	late	3.339	399.906	2.114
0.001	1	10	0.1	100	0.5	0	late	90.209	100	7.64	51
0.001	1	10	0.1	100	0.5	5	late	21.368	99.984	11.842
0.001	1	10	0.1	100	0.5	10	late	8.676	99.949	5.733
0.001	1	10	0.1	100	0.5	20	late	3.505	99.804	2.405
0.001	1	10	0.1	200	0.5	0	late	93.757	200	6.729
0.001	1	10	0.1	200	0.5	5	late	34.392	199.997	24.699
0.001	1	10	0.1	200	0.5	10	late	11.78	199.992	9.33
0.001	1	10	0.1	200	0.5	20	late	4.524	199.848	3.716
0.001	1	10	0.1	400	0.5	0	late	96.933	400	4.124
0.001	1	10	0.1	400	0.5	5	late	74.552	400	28.188
0.001	1	10	0.1	400	0.5	10	late	63.499	400	35.11
0.001	1	10	0.1	400	0.5	20	late	42.308	399.933	34.21
0.02	1	20	0.1	100	0.5	0	late	87.76	100	6.898	52
0.02	1	20	0.1	100	0.5	5	late	19.402	99.994	8.93
0.02	1	20	0.1	100	0.5	10	late	7.976	99.954	4.705
0.02	1	20	0.1	100	0.5	20	late	3.287	99.828	2.013
0.02	1	20	0.1	200	0.5	0	late	87.731	200	6.91
0.02	1	20	0.1	200	0.5	5	late	19.456	200	8.933
0.02	1	20	0.1	200	0.5	10	late	7.992	199.975	4.697
0.02	1	20	0.1	200	0.5	20	late	3.275	199.776	2.014
0.02	1	20	0.1	400	0.5	0	late	87.659	400	6.927
0.02	1	20	0.1	400	0.5	5	late	19.451	400	8.912
0.02	1	20	0.1	400	0.5	10	late	8.002	400	4.722
0.02	1	20	0.1	400	0.5	20	late	3.275	399.946	2.02
0.004	1	20	0.1	100	0.5	0	late	87.716	100	6.928	53
0.004	1	20	0.1	100	0.5	5	late	19.405	99.995	8.943
0.004	1	20	0.1	100	0.5	10	late	7.98	99.962	4.731
0.004	1	20	0.1	100	0.5	20	late	3.267	99.817	2.018
0.004	1	20	0.1	200	0.5	0	late	87.678	200	6.967
0.004	1	20	0.1	200	0.5	5	late	19.556	199.999	8.973
0.004	1	20	0.1	200	0.5	10	late	8.009	199.985	4.736
0.004	1	20	0.1	200	0.5	20	late	3.283	199.87	2.027
0.004	1	20	0.1	400	0.5	0	late	87.86	400	7.028
0.004	1	20	0.1	400	0.5	5	late	19.613	400	9.119
0.004	1	20	0.1	400	0.5	10	late	8.02	400	4.784
0.004	1	20	0.1	400	0.5	20	late	3.301	399.933	2.042
0.001	1	20	0.1	100	0.5	0	late	88.266	100	7.335	54
0.001	1	20	0.1	100	0.5	5	late	20.08	99.991	9.66
0.001	1	20	0.1	100	0.5	10	late	8.163	99.932	4.946
0.001	1	20	0.1	100	0.5	20	late	3.335	99.748	2.107
0.001	1	20	0.1	200	0.5	0	late	90.195	200	7.664
0.001	1	20	0.1	200	0.5	5	late	21.391	199.999	11.83
0.001	1	20	0.1	200	0.5	10	late	8.609	199.972	5.683
0.001	1	20	0.1	200	0.5	20	late	3.489	199.808	2.369
0.001	1	20	0.1	400	0.5	0	late	93.727	400	6.752
0.001	1	20	0.1	400	0.5	5	late	33.305	400	24.207
0.001	1	20	0.1	400	0.5	10	late	11.532	399.999	9.02
0.001	1	20	0.1	400	0.5	20	late	4.48	399.942	3.671
