# Supplementary material for: Species traits, patch turnover and successional dynamics: when does intermediate disturbance favour metapopulation occupancy?
Source: BMC Ecol. 2020 Jan 3;20:2. doi: 10.1186/s12898-019-0273-5 (PMC6942360; doi:10.1186/s12898-019-0273-5)
Supplement: Supplementary file 3 — Additional file 3. R Script with all the necessary code to run the simulations (Annex 6). [file 12898_2019_273_MOESM3_ESM.r]

######################################################################
#           ANNEX 6 - R SCRIPT FOR RUNNING THE SIMULATIONS           #            
######################################################################

#for the paper:

#Species traits, patch turnover and successional dynamics: 
#When does intermediate disturbance favour metapopulation occupancy?
#by:
#F. Mestre; R. Pita; A. Mira; and P. Beja

#Script by:
#FMestre
#22-06-2018

####################################################
##                 Used Packages                  ##
####################################################

#Defining the working directory
setwd("D:/")

#Loading packages
library(MetaLandSim)
library(parallel)
library(foreach)
library(doParallel)
library(ggplot2)

#Citation details
citation (package = "MetaLandSim")
citation (package = "parallel")
citation (package = "foreach")
citation (package = "doParallel")
citation(package = "base", lib.loc = NULL)


####################################################
##       Creating parameter data frame            ##
####################################################

#Control columm
clock <- rep(c(1:18),each=12)#Each scenario

#Species parameters
par_a <- rep(rep(c(0.02, 0.004, 0.001),6),12) 
par_y <- rep(rep(c(5,10, 20),each=3,2),12) 
A_MIN_SPECIES1 <- rep(rep(c(0.05, 0.1),each=9),12) 
par_x <- rep(rep(1,18),12) 
par_e <- A_MIN_SPECIES1^par_x 

#Landscape and simulation parameter columns
PAR1_SPAN1 <- rep("stoc2", 216)

PAR2_SPAN1 <- rep(rep(c(0, 5, 10, 20),3),each=18) 
PAR3_SPAN1 <- rep(rep(c(0, 5, 10, 20),3),each=18) 
NPATCH1 <- rep(rep(c(100, 200, 400),each=4),each=18)#number of patches 

PAR4_SPAN1 <- rep("NULL",216)#parameter 4 for the span function 
PAR5_SPAN1 <- rep("NULL",216)#parameter 5 for the span function 
METHOD_SPECIES1 <- rep("percentage",216)#method for populating the landscape
PARM_SPECIES1 <- rep(50,216)#parameter for the species function 
NSEW_SPECIES1 <- rep("none",216)#where to start populating the landscape
AREA_M1 <- rep(0.5, 216)#mean area
MAPSIZE1 <- rep(3163,216)#dimension of the landscape 
SPAN1 <- rep(100,216)#number of time steps of each simulation 
ITER1 <- rep(500,216)#number of iterations of each simulation 
AREA_SD1 <- rep(0.2,216)#area sd 
MDST1 <- rep(10, 216)#minimum distance between 
KERN <- rep("op1",216)#kernel function 
CONN <- rep("op2",216)#connectivity function 
COLNZ <- rep("op1",216)#colonization function 
EXT <- rep("op1",216)#extinction function 
BETA1 <- rep("NULL",216) 
B <- rep(1,216) 
C1 <- rep(1,216) 
C2 <- rep("NULL",216) 
Z <- rep("NULL",216) 
R2 <- rep("NULL",216) 
dispersal <- 1/par_a 
succ <- rep("early",216) #successional preference (run all the code three times: to “early”, “mid” and “late” successional preference)

#Creating the data frame
simulation1 <- data.frame(clock, par_a, par_y, par_x, par_e, MDST1, 
                          NPATCH1, AREA_M1, AREA_SD1, MAPSIZE1, SPAN1, ITER1, PAR1_SPAN1, 
                          PAR2_SPAN1, PAR3_SPAN1, PAR4_SPAN1, PAR5_SPAN1, NSEW_SPECIES1, 
                          PARM_SPECIES1, METHOD_SPECIES1, KERN,CONN, COLNZ, EXT, BETA1, B,C1, 
                          C2, Z, R2, dispersal, succ)


#Delete the individual data frame columns
rm("clock", "PAR1_SPAN1", "PAR2_SPAN1", "PAR3_SPAN1", "PAR4_SPAN1", 
   "PAR5_SPAN1", "A_MIN_SPECIES1", "NSEW_SPECIES1", "PARM_SPECIES1", 
   "METHOD_SPECIES1", "MAPSIZE1", "SPAN1", "ITER1", "NPATCH1", "AREA_M1", 
   "AREA_SD1", "MDST1", "KERN", "CONN", "COLNZ", "EXT", "BETA1", "B", "C1", 
   "C2", "Z", "R2", "dispersal", "par_x", "par_e", "par_y", "par_a", "succ")


####################################################
##      Parallel computing related code           ##
####################################################

#### Function used to clean memory after disconnecting the cluster 
unregister <- function() {
  env <- foreach:::.foreachGlobals
  rm(list=ls(name=env), pos=env)
}

#### Number of processors
N_cpu <- 8

#### Creating and registering a cluster with a given number of clusters
cl <- makeCluster(N_cpu)
registerDoParallel(cl, cores = N_cpu)

####################################################
##       Preparing data for simulation loop       ##
####################################################

#Species
par2_2 <- list()

for(i in 1:18){
  
  df1 <- create.parameter.df(alpha=as.numeric(simulation1[i,2]), x=as.numeric(simulation1[i,4]),
                             y=as.numeric(simulation1[i,3]), e=as.numeric(simulation1[i,5]))
  
  par2_2[[i]] <- df1
  
}

#Landscape and simulation
par3_2 <- list()

for(i in 1:18){
  
  pa1 <- par2_2[[i]]
  
  simulation2 <- simulation1[simulation1$par_a==pa1[1,1] & simulation1$par_x==pa1[2,1]& 
                               simulation1$par_y==pa1[3,1]& simulation1$par_e==pa1[4,1], ]
  
  
  df2 <- data.frame(simulation2[,6],simulation2[,7],simulation2[,8],simulation2[,9],simulation2[,10],simulation2[,11],
                    simulation2[,12],simulation2[,13],simulation2[,14],simulation2[,15],simulation2[,16],simulation2[,17],simulation2[,18],simulation2[,19],
                    simulation2[,20],simulation2[,21],simulation2[,22],simulation2[,23],simulation2[,24],simulation2[,25],simulation2[,26],simulation2[,27],
                    simulation2[,28],simulation2[,29],simulation2[,30],simulation2[,31],simulation2[,32])
  
  name_2 <- names(simulation1[c(6,7,8,9,10,11,12,13,14,15,16,17,18,19,20,21,22,23,24,25,26,27,
                                28,29,30,31,32)])
  names(df2) <- name_2
  
  par3_2[[i]] <- df2
  
}


#clean environment
rm(df1)
rm(pa1)
rm(simulation2)
rm(df2)
rm(name_2)
rm(i)

####################################################
#   Tweaking the function 'manage_landscape_sim'   # 
#           to rename the output folders           #
#            avoiding overlaping files             #
####################################################

manage_landscape_sim <-
  function(par_df, parameters_spom, foldername ='output', full.output = FALSE)
  {
    
    output <- data.frame(matrix(nrow=nrow(par_df),ncol=5))
    colnames(output) <- c("mean occupation","mean number of patches","mean turnover",
                          "mean distance","mean area")
    lines_df <- nrow(par_df)
    for(i in 1:nrow(par_df))
    {
      
      it <- iterate.graph(iter=par_df[i,7],
                          mapsize=par_df[i,5],
                          dist_m=par_df[i,1],
                          areaM=par_df[i,3],
                          areaSD=par_df[i,4],
                          Npatch=par_df[i,2],
                          disp=par_df[i,26],
                          span=par_df[i,6],
                          par1=as.vector(par_df[i,8]),
                          par2=as.vector(par_df[i,9]),
                          par3=as.vector(par_df[i,10]),
                          par4=as.vector(par_df[i,11]),
                          par5=as.vector(par_df[i,12]),
                          method=as.vector(par_df[i,15]),
                          parm=par_df[i,14],
                          nsew=as.vector(par_df[i,13]),
                          succ = as.vector(par_df[i,27]),
                          param_df=parameters_spom,
                          kern=as.vector(par_df[i,16]),
                          conn=as.vector(par_df[i,17]),
                          colnz=as.vector(par_df[i,18]),
                          ext=as.vector(par_df[i,19]),
                          beta1=as.vector(par_df[i,20]),
                          b=par_df[i,21],
                          c1=as.vector(par_df[i,22]),
                          c2=as.vector(par_df[i,23]),
                          z=as.vector(par_df[i,24]),
                          R=as.vector(par_df[i,25]),
                          graph=FALSE)
      
      output[i,1] <- mean(it$occupancy[,"mean"])
      output[i,2] <- mean(it$number_patches[,"mean"])
      output[i,3] <- mean(it$turnover[,"mean"])
      output[i,4] <- mean(it$mean_distance[,"mean"])
      output[i,5] <- mean(it$mean_area[,"mean"])
      
      cat("Completed simulation",i," of ",lines_df,"\n")
      
      if(full.output == TRUE){
        dir.create(file.path(getwd(), foldername), showWarnings = FALSE)
        save(it, file = paste(foldername,'/','simulation_',i,'.RData', sep=''))
        message("Saved simulation",i," in the output folder.","\n")
      }
    }
    
    output2 <- cbind(par_df,output)
    return(output2)
  }

####################################################
##            Running the simulation              ##
####################################################

cluster_6 <- system.time(
  result1 <- foreach(i = 1:length(par2_2), .packages = c("MetaLandSim")) 
  %dopar% { 
    try({
      
      df3 <- par2_2[[i]]
      df4 <- par3_2[[i]]
      
      ms1_2 <- manage_landscape_sim(par_df = df4, parameters_spom = df3, 
                                    foldername = paste('output_folder_', i, sep=''), 
                                    full.output = TRUE)
      
      save(ms1_2, file = paste('result_late','_', i ,'.RData',sep=''))
      
      return(ms1_2) 
      
    })
  }
)

####################################################
##              Disconnect cluster                ##
####################################################

stopCluster(cl) # stoping cluster
unregister() # clean memory
registerDoSEQ() # Return to sequential computing


####################################################
##                Plotting Results                ##
####################################################

#Function from: http://www.cookbook-r.com/Graphs/Multiple_graphs_on_one_page_(ggplot2)/

multiplot <- function(..., plotlist = NULL, file, cols = 1, layout = NULL) {
  require(grid)

  plots <- c(list(...), plotlist)

  numPlots = length(plots)

  if (is.null(layout)) {
    layout <- matrix(seq(1, cols * ceiling(numPlots/cols)),
                     ncol = cols, nrow = ceiling(numPlots/cols))
  }

  if (numPlots == 1) {
    print(plots[[1]])

  } else {
    grid.newpage()
    pushViewport(viewport(layout = grid.layout(nrow(layout), ncol(layout))))

    for (i in 1:numPlots) {
      matchidx <- as.data.frame(which(layout == i, arr.ind = TRUE))

      print(plots[[i]], vp = viewport(layout.pos.row = matchidx$row,
                                      layout.pos.col = matchidx$col))
    }
  }
}


#EARLY ##################################################
setwd("../treatment/early_2018")

early1 <- get(load("result_early_1.RData"))
early2 <- get(load("result_early_2.RData"))
early3 <- get(load("result_early_3.RData"))
early4 <- get(load("result_early_4.RData"))
early5 <- get(load("result_early_5.RData"))
early6 <- get(load("result_early_6.RData"))
early7 <- get(load("result_early_7.RData"))
early8 <- get(load("result_early_8.RData"))
early9 <- get(load("result_early_9.RData"))
early10 <- get(load("result_early_10.RData"))
early11 <- get(load("result_early_11.RData"))
early12 <- get(load("result_early_12.RData"))
early13 <- get(load("result_early_13.RData"))
early14 <- get(load("result_early_14.RData"))
early15 <- get(load("result_early_15.RData"))
early16 <- get(load("result_early_16.RData"))
early17 <- get(load("result_early_17.RData"))
early18 <- get(load("result_early_18.RData"))

early <- list(early1,early2,early3,early4,early5,
early6,early7,early8,early9,early10,early11,early12,
early13,early14,early15,early16,early17,early18)

rm(early1,early2,early3,early4,early5,
early6,early7,early8,early9,early10,early11,early12,
early13,early14,early15,early16,early17,early18)

# Detailed output
early_out_early <- list()
early_out_means <- list()
early_out_sd <- list()

for (i in 1:18){

#Define the path
path1 <- paste("D:\\treatment\\early_2018\\output_folder_", i, sep="")
setwd(path1)

#Loading each simulation output
obj1 <- get(load("simulation_1.RData"))$occupancy$mean
obj2 <- get(load("simulation_2.RData"))$occupancy$mean
obj3 <- get(load("simulation_3.RData"))$occupancy$mean
obj4 <- get(load("simulation_4.RData"))$occupancy$mean
obj5 <- get(load("simulation_5.RData"))$occupancy$mean
obj6 <- get(load("simulation_6.RData"))$occupancy$mean
obj7 <- get(load("simulation_7.RData"))$occupancy$mean
obj8 <- get(load("simulation_8.RData"))$occupancy$mean
obj9 <- get(load("simulation_9.RData"))$occupancy$mean
obj10 <- get(load("simulation_10.RData"))$occupancy$mean
obj11 <- get(load("simulation_11.RData"))$occupancy$mean
obj12 <- get(load("simulation_12.RData"))$occupancy$mean

objT <- cbind(obj1,obj2,obj3,obj4,obj5,obj6,obj7,obj8,obj9,obj10,
obj11,obj12)

early_out_early[[i]] <- objT

early_out_means[[i]] <-  as.vector(colMeans(objT))

early_out_sd[[i]] <- as.vector(apply(objT, 2, sd))

}

#Recover the working directory, which was changed in the loop
setwd("../treatment/early_2018")

#Generate plots
out_ggplot_E <- list()

for (i in 1:18)
  local({
    i <- i

df0 <- early[[i]]

df1 <- df0[1:4,]#5%
df2 <- df0[5:8,]#10%
df3 <- df0[9:12,]#20%

#Standard Deviation
sd0 <- out_sd[[i]]
sd1 <- sd0[1:4]#5%
sd2 <- sd0[5:8]#10%
sd3 <- sd0[9:12]#20%

#Conf. Interval 95%
ci1_min <- df1[,28]-(1.96*(sd1/sqrt(100)))
ci2_min <- df2[,28]-(1.96*(sd2/sqrt(100)))
ci3_min <- df3[,28]-(1.96*(sd3/sqrt(100)))

ci1_max <- df1[,28]+(1.96*(sd1/sqrt(100)))
ci2_max <- df2[,28]+(1.96*(sd2/sqrt(100)))
ci3_max <- df3[,28]+(1.96*(sd3/sqrt(100)))

	p1 <- ggplot(data=df1, aes(x=df1[,10], y=df1[,28],
    ymin=0, ymax=100)) +
    geom_line(color="dodgerblue3", size=1) +
    geom_line(aes(y=df2[,28]),size=1, color = "red") +
    geom_line(aes(y=df3[,28]),size=1, color = "forestgreen") +
    labs(y = "Metapopulation occ. (%)",
	x = "Landscape dynamism (%)", title = paste("Species",i)) +
	theme(plot.title = element_text(hjust = 0.5)) +
	geom_ribbon(data=df1 ,aes(ymin=ci1_min, ymax=ci1_max),fill="dodgerblue3", alpha=0.3) +
	geom_ribbon(data=df2 ,aes(ymin=ci2_min, ymax=ci2_max),fill="red", alpha=0.3) +
	geom_ribbon(data=df3 ,aes(ymin=ci3_min, ymax=ci3_max),fill="forestgreen", alpha=0.3)

	out_ggplot_E[[i]] <<- p1

})

#Plot combined graphs
multiplot(plotlist = out_ggplot_E, cols = 6)

#Create table file
early3 <- as.data.frame(matrix(nrow=0,ncol=11))
colnames(early3) <- c("alpha","x","y","e", "starting number of patches", "mean area",
"landscape dynamism", "successional preference", "mean occupation",
"mean number of patches", "mean turnover")

for(i in 1:18){

species1 <- par2_2[[i]]
out1 <- early[[i]]

alpha <- rep(species1[1,1],12)
x <- rep(species1[2,1],12)
y <- rep(species1[3,1],12)
e <- rep(species1[4,1],12)

succ <- as.character(out1$succ)

early2 <- cbind(alpha, x, y, e, out1$NPATCH1, out1$AREA_M1,
out1$PAR2_SPAN1, succ, round(out1[,28],3), 
round(out1[,29],3), round(out1[,30],3))

early2 <- as.data.frame(early2)

colnames(early2) <- c("alpha","x","y","e", "starting number of patches", "mean area",
"landscape dynamism", "successional preference", "mean occupation",
"mean number of patches", "mean turnover")

early3 <- rbind(early3, early2)
}


#MID ##################################################
setwd("../treatment/mid_2018")

mid1 <- get(load("result_mid_1.RData"))
mid2 <- get(load("result_mid_2.RData"))
mid3 <- get(load("result_mid_3.RData"))
mid4 <- get(load("result_mid_4.RData"))
mid5 <- get(load("result_mid_5.RData"))
mid6 <- get(load("result_mid_6.RData"))
mid7 <- get(load("result_mid_7.RData"))
mid8 <- get(load("result_mid_8.RData"))
mid9 <- get(load("result_mid_9.RData"))
mid10 <- get(load("result_mid_10.RData"))
mid11 <- get(load("result_mid_11.RData"))
mid12 <- get(load("result_mid_12.RData"))
mid13 <- get(load("result_mid_13.RData"))
mid14 <- get(load("result_mid_14.RData"))
mid15 <- get(load("result_mid_15.RData"))
mid16 <- get(load("result_mid_16.RData"))
mid17 <- get(load("result_mid_17.RData"))
mid18 <- get(load("result_mid_18.RData"))

mid <- list(mid1,mid2,mid3,mid4,mid5,
mid6,mid7,mid8,mid9,mid10,mid11,mid12,
mid13,mid14,mid15,mid16,mid17,mid18)

rm(mid1,mid2,mid3,mid4,mid5,
mid6,mid7,mid8,mid9,mid10,mid11,mid12,
mid13,mid14,mid15,mid16,mid17,mid18)

# Detailed output
mid_out <- list()
mid_out_means <- list()
mid_out_sd <- list()

for (i in 1:18){

#Define the path
path1 <- paste("D:\\treatment\\mid_2018\\output_folder_", i, sep="")
setwd(path1)

#Loading each simulation output
obj1 <- get(load("simulation_1.RData"))$occupancy$mean
obj2 <- get(load("simulation_2.RData"))$occupancy$mean
obj3 <- get(load("simulation_3.RData"))$occupancy$mean
obj4 <- get(load("simulation_4.RData"))$occupancy$mean
obj5 <- get(load("simulation_5.RData"))$occupancy$mean
obj6 <- get(load("simulation_6.RData"))$occupancy$mean
obj7 <- get(load("simulation_7.RData"))$occupancy$mean
obj8 <- get(load("simulation_8.RData"))$occupancy$mean
obj9 <- get(load("simulation_9.RData"))$occupancy$mean
obj10 <- get(load("simulation_10.RData"))$occupancy$mean
obj11 <- get(load("simulation_11.RData"))$occupancy$mean
obj12 <- get(load("simulation_12.RData"))$occupancy$mean

objT <- cbind(obj1,obj2,obj3,obj4,obj5,obj6,obj7,obj8,obj9,obj10,
obj11,obj12)

mid_out[[i]] <- objT

mid_out_means[[i]] <-  as.vector(colMeans(objT))

mid_out_sd[[i]] <- as.vector(apply(objT, 2, sd))

}

#Recover the working directory, which was changed in the loop
setwd("../treatment/mid_2018")

#Generate plots
out_ggplot_M <- list()

for (i in 1:18)
  local({
    i <- i

df0 <- mid[[i]]

df1 <- df0[1:4,]#5%
df2 <- df0[5:8,]#10%
df3 <- df0[9:12,]#20%

#Standard Deviation
sd0 <- mid_out_sd[[i]]
sd1 <- sd0[1:4]#5%
sd2 <- sd0[5:8]#10%
sd3 <- sd0[9:12]#20%

#Conf. Interval 95%
ci1_min <- df1[,28]-(1.96*(sd1/sqrt(100)))
ci2_min <- df2[,28]-(1.96*(sd2/sqrt(100)))
ci3_min <- df3[,28]-(1.96*(sd3/sqrt(100)))

ci1_max <- df1[,28]+(1.96*(sd1/sqrt(100)))
ci2_max <- df2[,28]+(1.96*(sd2/sqrt(100)))
ci3_max <- df3[,28]+(1.96*(sd3/sqrt(100)))

	p1 <- ggplot(data=df1, aes(x=df1[,10], y=df1[,28],
    ymin=0, ymax=100)) +
    geom_line(color="dodgerblue3", size=1) +
    geom_line(aes(y=df2[,28]),size=1, color = "red") +
    geom_line(aes(y=df3[,28]),size=1, color = "forestgreen") +
    labs(y = "Metapopulation occ. (%)",
	x = "Landscape dynamism (%)", title = paste("Species",i+18)) +
	theme(plot.title = element_text(hjust = 0.5)) +
	geom_ribbon(data=df1 ,aes(ymin=ci1_min, ymax=ci1_max),fill="dodgerblue3", alpha=0.3) +
	geom_ribbon(data=df2 ,aes(ymin=ci2_min, ymax=ci2_max),fill="red", alpha=0.3) +
	geom_ribbon(data=df3 ,aes(ymin=ci3_min, ymax=ci3_max),fill="forestgreen", alpha=0.3)

	out_ggplot_M[[i]] <<- p1

})

#Plot combined graphs
multiplot(plotlist = out_ggplot_M, cols = 6)

#Table
mid3 <- as.data.frame(matrix(nrow=0,ncol=11))
colnames(mid3) <- c("alpha","x","y","e", "starting number of patches", "mean area",
"landscape dynamism", "successional preference", "mean occupation",
"mean number of patches", "mean turnover")

for(i in 1:18){

species1 <- par2_2[[i]]
out1 <- mid[[i]]

alpha <- rep(species1[1,1],12)
x <- rep(species1[2,1],12)
y <- rep(species1[3,1],12)
e <- rep(species1[4,1],12)

succ <- as.character(out1$succ)

mid2 <- cbind(alpha, x, y, e, out1$NPATCH1, out1$AREA_M1,
out1$PAR2_SPAN1, succ, round(out1[,28],3), 
round(out1[,29],3), round(out1[,30],3))

mid2 <- as.data.frame(mid2)

colnames(mid2) <- c("alpha","x","y","e", "starting number of patches", "mean area",
"landscape dynamism", "successional preference", "mean occupation",
"mean number of patches", "mean turnover")

mid3 <- rbind(mid3, mid2)
}


#LATE ##################################################
setwd("../treatment/late_2018")

late1 <- get(load("result_late_1.RData"))
late2 <- get(load("result_late_2.RData"))
late3 <- get(load("result_late_3.RData"))
late4 <- get(load("result_late_4.RData"))
late5 <- get(load("result_late_5.RData"))
late6 <- get(load("result_late_6.RData"))
late7 <- get(load("result_late_7.RData"))
late8 <- get(load("result_late_8.RData"))
late9 <- get(load("result_late_9.RData"))
late10 <- get(load("result_late_10.RData"))
late11 <- get(load("result_late_11.RData"))
late12 <- get(load("result_late_12.RData"))
late13 <- get(load("result_late_13.RData"))
late14 <- get(load("result_late_14.RData"))
late15 <- get(load("result_late_15.RData"))
late16 <- get(load("result_late_16.RData"))
late17 <- get(load("result_late_17.RData"))
late18 <- get(load("result_late_18.RData"))

late <- list(late1,late2,late3,late4,late5,
late6,late7,late8,late9,late10,late11,late12,
late13,late14,late15,late16,late17,late18)

rm(late1,late2,late3,late4,late5,
late6,late7,late8,late9,late10,late11,late12,
late13,late14,late15,late16,late17,late18)


# Detailed output
late_out <- list()
late_out_means <- list()
late_out_sd <- list()

for (i in 1:18){

#Define the path
path1 <- paste("D:\\treatment\\late_2018\\output_folder_", i, sep="")
setwd(path1)

#Loading each simulation output
obj1 <- get(load("simulation_1.RData"))$occupancy$mean
obj2 <- get(load("simulation_2.RData"))$occupancy$mean
obj3 <- get(load("simulation_3.RData"))$occupancy$mean
obj4 <- get(load("simulation_4.RData"))$occupancy$mean
obj5 <- get(load("simulation_5.RData"))$occupancy$mean
obj6 <- get(load("simulation_6.RData"))$occupancy$mean
obj7 <- get(load("simulation_7.RData"))$occupancy$mean
obj8 <- get(load("simulation_8.RData"))$occupancy$mean
obj9 <- get(load("simulation_9.RData"))$occupancy$mean
obj10 <- get(load("simulation_10.RData"))$occupancy$mean
obj11 <- get(load("simulation_11.RData"))$occupancy$mean
obj12 <- get(load("simulation_12.RData"))$occupancy$mean

objT <- cbind(obj1,obj2,obj3,obj4,obj5,obj6,obj7,obj8,obj9,obj10,
obj11,obj12)

late_out[[i]] <- objT

late_out_means[[i]] <-  as.vector(colMeans(objT))

late_out_sd[[i]] <- as.vector(apply(objT, 2, sd))

}

#Recover the working directory, which was changed in the loop
setwd("../treatment/mid_2018")

#Generate plots
out_ggplot_L <- list()

for (i in 1:18)
  local({
    i <- i

df0 <- late[[i]]

df1 <- df0[1:4,]#5%
df2 <- df0[5:8,]#10%
df3 <- df0[9:12,]#20%

#Standard Deviation
sd0 <- late_out_sd[[i]]
sd1 <- sd0[1:4]#5%
sd2 <- sd0[5:8]#10%
sd3 <- sd0[9:12]#20%

#Conf. Interval 95%
ci1_min <- df1[,28]-(1.96*(sd1/sqrt(100)))
ci2_min <- df2[,28]-(1.96*(sd2/sqrt(100)))
ci3_min <- df3[,28]-(1.96*(sd3/sqrt(100)))

ci1_max <- df1[,28]+(1.96*(sd1/sqrt(100)))
ci2_max <- df2[,28]+(1.96*(sd2/sqrt(100)))
ci3_max <- df3[,28]+(1.96*(sd3/sqrt(100)))

	p1 <- ggplot(data=df1, aes(x=df1[,10], y=df1[,28],
    ymin=0, ymax=100)) +
    geom_line(color="dodgerblue3", size=1) +
    geom_line(aes(y=df2[,28]),size=1, color = "red") +
    geom_line(aes(y=df3[,28]),size=1, color = "forestgreen") +
    labs(y = "Metapopulation occ. (%)",
	x = "Landscape dynamism (%)", title = paste("Species",i+36)) +
	theme(plot.title = element_text(hjust = 0.5)) +
	geom_ribbon(data=df1 ,aes(ymin=ci1_min, ymax=ci1_max),fill="dodgerblue3", alpha=0.3) +
	geom_ribbon(data=df2 ,aes(ymin=ci2_min, ymax=ci2_max),fill="red", alpha=0.3) +
	geom_ribbon(data=df3 ,aes(ymin=ci3_min, ymax=ci3_max),fill="forestgreen", alpha=0.3)

	out_ggplot_L[[i]] <<- p1

})

#Plot combined graphs
multiplot(plotlist = out_ggplot_L, cols = 6)

#Table
late3 <- as.data.frame(matrix(nrow=0,ncol=11))
colnames(late3) <- c("alpha","x","y","e", "starting number of patches", "mean area",
"landscape dynamism", "successional preference", "mean occupation",
"mean number of patches", "mean turnover")

for(i in 1:18){

species1 <- par2_2[[i]]
out1 <- late[[i]]

alpha <- rep(species1[1,1],12)
x <- rep(species1[2,1],12)
y <- rep(species1[3,1],12)
e <- rep(species1[4,1],12)

succ <- as.character(out1$succ)

late2 <- cbind(alpha, x, y, e, out1$NPATCH1, out1$AREA_M1,
out1$PAR2_SPAN1, succ, round(out1[,28],3), 
round(out1[,29],3), round(out1[,30],3))

late2 <- as.data.frame(late2)

colnames(late2) <- c("alpha","x","y","e", "starting number of patches", "mean area",
"landscape dynamism", "successional preference", "mean occupation",
"mean number of patches", "mean turnover")

late3 <- rbind(late3, late2)
}


#Write output files
write.table(early3, "early_output.txt", sep="\t")
write.table(mid3, "mid_output.txt", sep="\t")
write.table(late3, "late_output.txt", sep="\t")
